# Supplementary material for: Genomic Analysis of G2P[4] Group A Rotaviruses in Zambia Reveals Positive Selection in Amino Acid Site 7 of Viral Protein 3
Source: Viruses. 2023 Feb 11;15(2):501. doi: 10.3390/v15020501 (PMC9965253; doi:10.3390/v15020501)
Supplement: Supplementary file 1 [file viruses-15-00501-s001.zip]

Archive with 4 entries (4 files):
- supplementary revised data S3.pdf
- Supplementary_data S1.pdf
- Supplementary_data S2.pdf
- Supplementary_data S4.xls
