# Supplementary material for: Genomic Analysis of G2P[4] Group A Rotaviruses in Zambia Reveals Positive Selection in Amino Acid Site 7 of Viral Protein 3
Source: Viruses. 2023 Feb 11;15(2):501. doi: 10.3390/v15020501 (PMC9965253; doi:10.3390/v15020501)
Supplement: Supplementary file 1 [file viruses-15-00501-s001.zip › Supplementary_data S4.xls]

## Sheet: Sequence Data and Acc numbers
Supplementary data S4: Accession numbers of the sequences generated in this study of Zambian G2P[4] strains
	Zambian G2P[4] strains	VP7	VP7	VP4	VP4	VP6	VP6	VP1	VP1	VP2	VP2	VP3	VP3	NSP1	NSP1	NSP2	NSP2	NSP3	NSP3	NSP4	NSP4	NSP5	NSP5
			Accession #		Accession #		Accession #		Accession #		Accession #		Accession #		Accession #		Accession #		Accession #		Accession #		Accession #
Seq1	RVA/Human-wt/ZMB/UFS-NGS-MRC-DPRU1724/2012/G2P[4]	G2	OQ133283	P[4]	OQ133225	I2	OQ133254	R2	OQ133138	C2	OQ133167	M2	OQ133196	A2	OQ132993	N2	OQ133022	T2	OQ133051	E2	OQ133080	H2	OQ133109
Seq2	RVA/Human-wt/ZMB/UFS-NGS-MRC-DPRU1729/2012/G2P[4]	G2	OQ133284	P[4]	OQ133226	I2	OQ133255	R2	OQ133139	C2	OQ133168	M2	OQ133197	A2	OQ132994	N2	OQ133023	T2	OQ133052	E2	OQ133081	H2	OQ133110
Seq3	RVA/Human-wt/ZMB/UFS-NGS-MRC-DPRU4691/2014/G2P[4]	G2	OQ133285	P[4]	OQ133227	I2	OQ133256	R2	OQ133140	C2	OQ133169	M2	OQ133198	A2	OQ132995	N2	OQ133024	T2	OQ133053	E2	OQ133082	H2	OQ133111
Seq4	RVA/Human-wt/ZMB/UFS-NGS-MRC-DPRU4699/2014/G2P[4]	G2	OQ133286	P[4]	OQ133228	I2	OQ133257	R2	OQ133141	C2	OQ133170	M2	OQ133199	A2	OQ132996	N2	OQ133025	T2	OQ133054	E2	OQ133083	H2	OQ133112
Seq5	RVA/Human-wt/ZMB/UFS-NGS-MRC-DPRU4705/2014/G2P[4]	G2	OQ133287	P[4]	OQ133229	I2	OQ133258	R2	OQ133142	C2	OQ133171	M2	OQ133200	A2	OQ132997	N2	OQ133026	T2	OQ133055	E2	OQ133084	H2	OQ133113
Seq6	RVA/Human-wt/ZMB/UFS-NGS-MRC-DPRU4714/2014/G2P[4]	G2	OQ133288	P[4]	OQ133230	I2	OQ133259	R2	OQ133143	C2	OQ133172	M2	OQ133201	A2	OQ132998	N2	OQ133027	T2	OQ133056	E2	OQ133085	H2	OQ133114
Seq7	RVA/Human-wt/ZMB/UFS-NGS-MRC-DPRU4718/2014/G2P[4]	G2	OQ133289	P[4]	OQ133231	I2	OQ133260	R2	OQ133144	C2	OQ133173	M2	OQ133202	A2	OQ132999	N2	OQ133028	T2	OQ133057	E2	OQ133086	H2	OQ133115
Seq8	RVA/Human-wt/ZMB/UFS-NGS-MRC-DPRU4736/2014/G2P[4]	G2	OQ133290	P[4]	OQ133232	I2	OQ133261	R2	OQ133145	C2	OQ133174	M2	OQ133203	A2	OQ133000	N2	OQ133029	T2	OQ133058	E2	OQ133087	H2	OQ133116
Seq9	RVA/Human-wt/ZMB/UFS-NGS-MRC-DPRU4770/2014/G2P[4]	G2	OQ133291	P[4]	OQ133233	I2	OQ133262	R2	OQ133146	C2	OQ133175	M2	OQ133204	A2	OQ133001	N2	OQ133030	T2	OQ133059	E2	OQ133088	H2	OQ133117
Seq10	RVA/Human-wt/ZMB/UFS-NGS-MRC-DPRU4819/2014/G2P[4]	G2	OQ133292	P[4]	OQ133234	I2	OQ133263	R2	OQ133147	C2	OQ133176	M2	OQ133205	A2	OQ133002	N2	OQ133031	T2	OQ133060	E2	OQ133089	H2	OQ133118
Seq11	RVA/Human-wt/ZMB/UFS-NGS-MRC-DPRU9393/2015/G2P[4]	G2	OQ133293	P[4]	OQ133235	I2	OQ133264	R2	OQ133148	C2	OQ133177	M2	OQ133206	A2	OQ133003	N2	OQ133032	T2	OQ133061	E2	OQ133090	H2	OQ133119
Seq12	RVA/Human-wt/ZMB/UFS-NGS-MRC-DPRU9420/2015/G2P[4]	G2	OQ133294	P[4]	OQ133236	I2	OQ133265	R2	OQ133149	C2	OQ133178	M2	OQ133207	A2	OQ133004	N2	OQ133033	T2	OQ133062	E2	OQ133091	H2	OQ133120
Seq13	RVA/Human-wt/ZMB/UFS-NGS-MRC-DPRU9438/2015/G2P[4]	G2	OQ133295	P[4]	OQ133237	I2	OQ133266	R2	OQ133150	C2	OQ133179	M2	OQ133208	A2	OQ133005	N2	OQ133034	T2	OQ133063	E2	OQ133092	H2	OQ133121
Seq14	RVA/Human-wt/ZMB/UFS-NGS-MRC-DPRU9464/2015/G2P[4]	G2	OQ133296	P[4]	OQ133238	I2	OQ133267	R2	OQ133151	C2	OQ133180	M2	OQ133209	A2	OQ133006	N2	OQ133035	T2	OQ133064	E2	OQ133093	H2	OQ133122
Seq15	RVA/Human-wt/ZMB/UFS-NGS-MRC-DPRU9475/2015/G2P[4]	G2	OQ133297	P[4]	OQ133239	I2	OQ133268	R2	OQ133152	C2	OQ133181	M2	OQ133210	A2	OQ133007	N2	OQ133036	T2	OQ133065	E2	OQ133094	H2	OQ133123
Seq16	RVA/Human-wt/ZMB/UFS-NGS-MRC-DPRU9495/2015/G2P[4]	G2	OQ133298	P[4]	OQ133240	I2	OQ133269	R2	OQ133153	C2	OQ133182	M2	OQ133211	A2	OQ133008	N2	OQ133037	T2	OQ133066	E2	OQ133095	H2	OQ133124
Seq17	RVA/Human-wt/ZMB/UFS-NGS-MRC-DPRU9502/2015/G2P[4]	G2	OQ133299	P[4]	OQ133241	I2	OQ133270	R2	OQ133154	C2	OQ133183	M2	OQ133212	A2	OQ133009	N2	OQ133038	T2	OQ133067	E2	OQ133096	H2	OQ133125
Seq18	RVA/Human-wt/ZMB/UFS-NGS-MRC-DPRU9503/2015/G2P[4]	G2	OQ133300	P[4]	OQ133242	I2	OQ133271	R2	OQ133155	C2	OQ133184	M2	OQ133213	A2	OQ133010	N2	OQ133039	T2	OQ133068	E2	OQ133097	H2	OQ133126
Seq19	RVA/Human-wt/ZMB/UFS-NGS-MRC-DPRU9515/2015/G2P[4]	G2	OQ133301	P[4]	OQ133243	I2	OQ133272	R2	OQ133156	C2	OQ133185	M2	OQ133214	A2	OQ133011	N2	OQ133040	T2	OQ133069	E2	OQ133098	H2	OQ133127
Seq20	RVA/Human-wt/ZMB/UFS-NGS-MRC-DPRU9556/2015/G2P[4]	G2	OQ133302	P[4]	OQ133244	I2	OQ133273	R2	OQ133157	C2	OQ133186	M2	OQ133215	A2	OQ133012	N2	OQ133041	T2	OQ133070	E2	OQ133099	H2	OQ133128
Seq21	RVA/Human-wt/ZMB/UFS-NGS-MRC-DPRU9559/2015/G2P[4]	G2	OQ133303	P[4]	OQ133245	I2	OQ133274	R2	OQ133158	C2	OQ133187	M2	OQ133216	A2	OQ133013	N2	OQ133042	T2	OQ133071	E2	OQ133100	H2	OQ133129
Seq22	RVA/Human-wt/ZMB/UFS-NGS-MRC-DPRU13231/2016/G2P[4]	G2	OQ133304	P[4]	OQ133246	I2	OQ133275	R2	OQ133159	C2	OQ133188	M2	OQ133217	A2	OQ133014	N2	OQ133043	T2	OQ133072	E2	OQ133101	H2	OQ133130
Seq23	RVA/Human-wt/ZMB/UFS-NGS-MRC-DPRU13301/2016/G2P[4]	G2	OQ133305	P[4]	OQ133247	I2	OQ133276	R2	OQ133160	C2	OQ133189	M2	OQ133218	A2	OQ133015	N2	OQ133044	T2	OQ133073	E2	OQ133102	H2	OQ133131
Seq24	RVA/Human-wt/ZMB/UFS-NGS-MRC-DPRU13352/2016/G2P[4]	G2	OQ133306	P[4]	OQ133248	I2	OQ133277	R2	OQ133161	C2	OQ133190	M2	OQ133219	A2	OQ133016	N2	OQ133045	T2	OQ133074	E2	OQ133103	H2	OQ133132
Seq25	RVA/Human-wt/ZMB/UFS-NGS-MRC-DPRU13545/2016/G2P[4]	G2	OQ133307	P[4]	OQ133249	I2	OQ133278	R2	OQ133162	C2	OQ133191	M2	OQ133220	A2	OQ133017	N2	OQ133046	T2	OQ133075	E2	OQ133104	H2	OQ133133
Seq26	RVA/Human-wt/ZMB/UFS-NGS-MRC-DPRU16599/2016/G2P[4]	G2	OQ133308	P[4]	OQ133250	I2	OQ133279	R2	OQ133163	C2	OQ133192	M2	OQ133221	A2	OQ133018	N2	OQ133047	T2	OQ133076	E2	OQ133105	H2	OQ133134
Seq27	RVA/Human-wt/ZMB/UFS-NGS-MRC-DPRU16601/2016/G2P[4]	G2	OQ133309	P[4]	OQ133251	I2	OQ133280	R2	OQ133164	C2	OQ133193	M2	OQ133222	A2	OQ133019	N2	OQ133048	T2	OQ133077	E2	OQ133106	H2	OQ133135
Seq28	RVA/Human-wt/ZMB/UFS-NGS-MRC-DPRU16639/2016/G2P[4]	G2	OQ133310	P[4]	OQ133252	I2	OQ133281	R2	OQ133165	C2	OQ133194	M2	OQ133223	A2	OQ133020	N2	OQ133049	T2	OQ133078	E2	OQ133107	H2	OQ133136
Seq29	RVA/Human-wt/ZMB/UFS-NGS-MRC-DPRU16646/2016/G2P[4]	G2	OQ133311	P[4]	OQ133253	I2	OQ133282	R2	OQ133166	C2	OQ133195	M2	OQ133224	A2	OQ133021	N2	OQ133050	T2	OQ133079	E2	OQ133108	H2	OQ133137

## Sheet: Info
Title	fasta file
Format
DataType	Protein
29
Number Sites	835
Identical	.
Missing	?
Indel	-
